# Supplementary material for: Miniaturized Wearable System for Multimodal EEG/ECG/EMG Sensing and Real-Time Physiological Monitoring
Source: Micromachines (Basel). 2026 Jun 6;17(6):697. doi: 10.3390/mi17060697 (PMC13304197; doi:10.3390/mi17060697)
Supplement: Supplementary file 1 [file micromachines-17-00697-s001.zip]

Archive with 1 entries (1 files):
- micromachines-4292387-supplementary.pdf
